# Supplementary material for: Exploring randomness in autism
Source: PeerJ. 2023 Jul 28;11:e15751. doi: 10.7717/peerj.15751 (PMC10389071; doi:10.7717/peerj.15751)
Supplement: Data S1 — Participant demographics and their produced sequences. [file peerj-11-15751-s001.csv]

gender	asd	edu	age	iq_all	rand
m	0	17	34	97	1354468996875448119000913227865498900132457809927189201027543
m	1	13	22	88	44256792435745691023678943576810354782345791013456578910234568134
m	0	14	21	110	1234567890098765432112121234456321098765432145678901234567890097632123456123456
m	0	16	36	116	154326781091324576810913254988132576633211097865431127910985213
m	1	14	21	87	4815293106784915637214857329103841627109486
m	0	16	24	126	248735913219879657856328891243217567791
f	0	18	29	123	21041210821210524101210851210
m	1	15	30	109	1075318942659109621534781096274651856312910761089354127
f	0	14	19	114	1246798103576432167102358910132457893765101458678351269108932156791082
m	0	16	23	115	1468910237581342892105431792131087643214810538915824561012487953871014658125
m	0	23	38	122	13589013456098765542900821556780015024688120566556667120394856654738291009888872
m	0	14	19	88	763482513791024168721019810582561018738664210512385410167
m	1	12	21	98	1385674312678931267548932468579102146798235641101067984321
m	0	17	24	112	352755578904721230958412745612358942769831296728567
m	0	14	37	111	85296101279356101013876298910121098554311091031
m	0	17	23	129	5891064332157841237898744512345873146932785369562479821684379283
m	0	17	24	125	0987655678901234554321098765432112345678905432167890
m	0	17	24	106	1769028519903166210809937552110009833679984544629805887412
f	1	15	42	115	786591033579863210915977691087865787896789109
m	1	14	34	107	74821698624137641985251798513487153
f	1	12	26	99	1234567891058101782139710831097523871812
m	0	16	39	119	57324469953224578963475216489678321565788986542213
m	0	17	27	108	1458138901431560135753121890513479142778056231409413561
m	1	14	22	115	977367475953132397834111035132729746
m	1	18	29	127	1235671024689743215679101234562233556677889921323783246981245123321456795
m	0	14	20	115	6312578134810358432973682566932457910834571012234671010123556712448810107875563214632145388371314536910876345121087456391078
m	0	14	22	113	246810135792568194832536511092413574835109543279511086372102784561937
m	1	14	32	88	2587645538910256789105579105321845553219107543895672199101087725776554399108
m	0	14	19	107	84737910104786943872398978421138348798974348678910134689107846321346986439873689
f	0	14	20	109	83591014728731091643910821457184109361710483
m	1	14	19	119	7538928576891023859356783561258343135274835158107432183456782853183756828138457211012358
m	1	14	29	99	356710127810976534213567981054312785613245721399678423
m	1	14	19	111	2359478201869350218694620385289156074287025487
m	1	15	21	109	10579131056895312567105217687257910865
f	0	14	20	101	7468321579100254379824166957421398572143105109
m	1	15	21	123	195684543397786855133289332459105212348619253109245896352
m	1	14	20	106	7924108523789051984105072902954
m	1	17	43	105	148762910128108546789312897621109375678915321
f	1	16	24	102	10987654321109876543211234567891012345678910109876543211098765432112345678910123456789101098765432110987654321123456891012345678
m	1	16	34	114	1234123512341236123456789101098765432113579108642345678999988765432
m	0	17	24	99	15948269147826159472569145287912574987621956725789145
m	1	12	22	115	1234567777732341108735321888642176543211098632188910761235673212387101010112344325531313367121111078885531393132
m	1	14	25	108	27564782287879410108124757891012689234572979
f	1	12	18	92	1356893123457910103526792610731267257312589724569213456723893214567921314792412379
m	0	17	25	109	2156313478790159432570246812356778503478953109376421690
f	0	17	25	95	02865408261501476380157327609941540622359101
m	0	17	24	120	2351467238934124376959432765343268297534214537689423571989743526191
m	0	14	27	113	1031247691093415671010234168793215678543910876539103
m	0	17	24	99	1234567890123456789012345678901234567890098765432112345678901234567890123456789012345678901263456789012345678900987654321
m	1	14	26	99	273642197468273521643265708357901
m	1	13	28	101	8436995149524519826473124593145789101561
m	1	12	23	95	11038456198239153108263597521018934629
m	0	18	35	92	5671329853210978132456987561239875325341297865432578932154789
m	1	15	24	100	62910451216109810734102673181046551
m	1	16	26	121	135792468101472583691015926103748510617283941056437821921038465371829310451627384
m	1	16	29	112	13852109835217653489432108773211058932467198543910
m	1	14	40	119	123456789101234567891012345678910123456789102876543212345678913579246835212
m	1	14	33	123	359769713592644649579136378489561397242562184263915792
m	0	17	24	104	432561247894657832156766889564325643567898765435678778965433216546789897654565678754
m	0	17	24	119	468101732541096543812453218744532179211032154567810956782345325689784569
m	1	17	23	91	864210137892354689102135798652156
m	0	14	26	127	156788910326885421679378653289102358765328932519657853228976328957832123568
f	1	16	30	98	21346789101097856789232112313467345678910234154
m	1	16	39	119	235712345678910327575324234579876543212357910987654321235798767
m	1	14	25	115	159853276993107853123457897632111298765432125987354768219
m	0	17	25	97	35271091238973251081354797243910718542791095437266426910105113
m	0	17	24	103	3571281054784267423989510243761829647219631924756
m	0	16	35	126	287691013421109836910543108675913510924761951081
m	1	14	28	95	2132421256221762132113452211132136765432111234534522231112331221227768962211132211321122233111223311344567799911112223213
f	0	14	20	100	68541092316810432578109134762110964683257103268964211097
f	1	16	39	129	15672439821087458932106527896698455627479832134678759321798654232642188863527442101010103195
m	0	17	24	122	87359107285347109264129685341019382
m	0	17	24	110	132547691082781036129563781024653982110865431279
m	0	17	24	119	4381105361941035849729653925108476
m	0	16	36	115	386901548790321476901386290142657909143516809543186790153674019765431091
m	0	17	24	131	234567867901235678567823479097654321456732178943278945675643211234567890923456723412376598217598234590
